# Supplementary material for: Type 2 diabetes susceptibility genes on mouse chromosome 11 under high sucrose environment
Source: BMC Genet. 2020 Jul 23;21:81. doi: 10.1186/s12863-020-00888-6 (PMC7379357; doi:10.1186/s12863-020-00888-6)
Supplement: Supplementary file 3 — Additional file 3. Type 2 diabetes associated SNPs in human GWAS identified on mouse chromosome 11. [file 12863_2020_888_MOESM3_ESM.xlsx]

## Sheet: Sheet1
Additional file 3
Type 2 diabetes associated SNPs in human GWAS identified on mouse chromosome 11.
Congenic region	segment*	Mouse location(Mb)	Human location	Variant and risk allele	Mapped gene	Gene name	Study accession
R1, R2	A	1.5	22:29804772	rs28265-C	ASCC2	activating signal cointegrator 1 complex subunit 2	GCST007516
R1, R2	A	1.5	22:29804772	rs28265-C	ASCC2	activating signal cointegrator 1 complex subunit 2	GCST007518
R1, R2	A	4.3-4.5	22:30020538	rs41278853-A	HORMAD2-AS1, MTMR3	HORMAD2 and MTMR3 antisense RNA 1, myotubularin related protein 3	GCST007515
R1, R2	A	4.3-4.5	22:30020538	rs41278853-A	HORMAD2-AS1, MTMR3	HORMAD2 and MTMR3 antisense RNA 1, myotubularin related protein 3	GCST007517
R1, R2	A	4.3	22:30156824	rs16988333-G	HORMAD2	HORMA domain containing 2	GCST006867
R1, R2	A	5.9	7:44189469	rs1799884-A	GCK	glucokinase	GCST001965
R1, R2	A	5.9	7:44189469	rs1799884-A	GCK	glucokinase	GCST001965
R1, R2	A	5.9	7:44189469	rs1799884-A	GCK	glucokinase	GCST001965
R1, R2	A	5.9	7:44196069	rs4607517-A	GCK	glucokinase	GCST004894
R1, R2	A	6	7:44205764	rs10278336-A	YKT6	YKT6 v-SNARE homolog	GCST005047
R1, R2	A	6	7:44209229	rs2908282-A	YKT6	YKT6 v-SNARE homolog	GCST006867
-		-	2:57060276	rs1116357-G	-	-	GCST003400
-		-	2:57060276	rs1116357-?	-	-	GCST003400
-		-	2:65049318	rs1009358-C	LINC02576	long intergenic non-protein coding RNA 2576	GCST006867
R1, R2	A	20.2	2:65069664	rs7572857-G	CEP68	centrosomal protein 68	GCST007515
R1, R2	A	20.2	2:65069664	rs7572857-G	CEP68	centrosomal protein 68	GCST007516
R1, R2	A	20.2	2:65069664	rs7572857-G	CEP68	centrosomal protein 68	GCST007517
R1, R2	A	20.2	2:65069664	rs7572857-G	CEP68	centrosomal protein 68	GCST007518
R1, R2	A	24	2:60330570	rs7589501-A	MIR4432HG	MIR4432 host gene	GCST005414
R1, R2	A	24	2:60341610	rs243088-T	MIR4432HG	MIR4432 host gene	GCST005047
R1, R2	A	24	2:60341610	rs243088-T	MIR4432HG	MIR4432 host gene	GCST005047
R1, R2	A	24	2:60341610	rs243088-T	MIR4432HG	MIR4432 host gene	GCST002352
R1, R2	A	24	2:60357684	rs243021-A	MIR4432HG	MIR4432 host gene	GCST004894
R1, R2	A	24	2:60357684	rs243021-A	MIR4432HG	MIR4432 host gene	GCST004894
R1, R2	A	24	2:60357684	rs243021-A	MIR4432HG	MIR4432 host gene	GCST000712
R1, R2	A	24	2:60358671	rs243019-C	MIR4432HG	MIR4432 host gene	GCST006867
R1, R2	A	24	2:60359572	rs243018-?	MIR4432HG	MIR4432 host gene	GCST007077
R2	B	46.9	5:155967220	rs17053082-T	SGCD	sarcoglycan, delta (dystrophin-associated glycoprotein)	GCST001809
R2	B	46.9	5:155967220	rs17053082-T	SGCD	sarcoglycan, delta (dystrophin-associated glycoprotein)	GCST001809
R2	B	51.8	5:134528909	rs329122-A	JADE2	jade family PHD finger 2	GCST004894
R2	B	51.8	5:134528909	rs329122-A	JADE2	jade family PHD finger 2	GCST004894
R2, R3#	C	60.1	17:17750097	rs12945601-T	RAI1	retinoic acid induced 1	GCST006867
R2, R3#	C	60.1	17:17751005	rs11656775-A	RAI1	retinoic acid induced 1	GCST004773
R2, R3	C	67.7	17:9877070	rs78761021-G	GLP2R	glucagon like peptide 2 receptor	GCST004773
R2, R3	C	68.7	17:8691776	rs7213402-T	CCDC42, MYH10	coiled-coil domain containing 42, myosin, heavy polypeptide 10, non-muscle	GCST006484
R2, R3	C	70.2	17:7037074	rs312457-G	SLC16A13	solute carrier family 16 member 13	GCST002128
R2, R3	C	70.2	17:7041768	rs75493593-?	SLC16A11	solute carrier family 16 member 11	GCST002317
R2, R3	C	70.2	17:7042164	rs75418188-T	SLC16A11	solute carrier family 16 member 11	GCST003400
R2#, R3	C	72.7	17:4178680	rs2278524-?	ANKFY1, CYB5D2	ankyrin repeat and FYVE domain containing 1, cytochrome b5 domain containing 2	GCST007077
R2#, R3	C	72.8	17:4044350	rs781831-C	ZZEF1	zinc finger, ZZ-type with EF hand domain 1	GCST007515
R2#, R3	C	72.8	17:4044350	rs781831-C	ZZEF1	zinc finger, ZZ-type with EF hand domain 1	GCST007516
R2#, R3	C	72.8	17:4049808	rs781852-G	ZZEF1	zinc finger, ZZ-type with EF hand domain 1	GCST007517
R2#, R3	C	72.8	17:4049808	rs781852-G	ZZEF1	zinc finger, ZZ-type with EF hand domain 1	GCST007518
R2#, R3	C	72.8	17:4082570	rs8068804-A	ZZEF1	zinc finger, ZZ-type with EF hand domain 1	GCST006867
R2#, R3	C	72.8	17:4111090	rs7224685-T	ZZEF1	zinc finger, ZZ-type with EF hand domain 1	GCST004773
R2#, R3	C	74.9	17:2312964	rs391300-G	SRR	serine racemase	GCST000601
R2#, R3	C	75.2	17:1962297	rs62069176-T	RTN4RL1	reticulon 4 receptor-like 1	GCST005912
R2#, R3	C	76.3	17:796780	rs623323-T	NXN	nucleoredoxin	GCST001809
R2#, R3	C	77.7	17:29320612	rs797973-G	NUFIP2	nuclear fragile X mental retardation protein interacting protein 2	GCST004773
R3, R4	E	83.9	17:37738049	rs4430796-G	HNF1B	HNF1 homeobox B	GCST001666
R3, R4	E	83.9	17:37738049	rs4430796-G	HNF1B	HNF1 homeobox B	GCST002128
R3, R4	E	83.9	17:37738049	rs4430796-A	HNF1B	HNF1 homeobox B	GCST004894
R3, R4	E	83.9	17:37738049	rs4430796-G	HNF1B	HNF1 homeobox B	GCST000712
R3, R4	E	83.9	17:37738049	rs4430796-G	HNF1B	HNF1 homeobox B	GCST002352
R3, R4	E	83.9	17:37739849	rs11651755-C	HNF1B	HNF1 homeobox B	GCST006867
R3, R4	E	83.9	17:37739961	rs10908278-T	HNF1B	HNF1 homeobox B	GCST003400
R3, R4	E	83.9	17:37741165	rs7501939-?	HNF1B	HNF1 homeobox B	GCST007077
R3, R4	E	83.9	17:37742390	rs11651052-A	HNF1B	HNF1 homeobox B	GCST005047
R3, R4	E	83.9	17:37742390	rs11651052-A	HNF1B	HNF1 homeobox B	GCST005047
R3, R4	E	83.9	17:37742390	rs11651052-A	HNF1B	HNF1 homeobox B	GCST005047
R3, R4	E	87.5	17:58680223	rs302864-A	TEX14	testis expressed 14, intercellular bridge forming factor	GCST006867
-		-	17:50559173	rs989128-G	CACNA1G-AS1	CACNA1G antisense RNA 1	GCST004773
R3, R4	E	96	17:48911792	rs9894220-G	UBE2Z	ubiquitin conjugating enzyme E2 Z	GCST006867
R3, R4	E	96	17:48917608	rs12453394-A	UBE2Z	ubiquitin conjugating enzyme E2 Z	GCST005414
R3, R4	E	96	17:48922889	rs1058018-T	UBE2Z	ubiquitin conjugating enzyme E2 Z	GCST005716
R3, R4	E	96	17:48982960	rs35895680-?	GIP	gastric inhibitory polypeptide	GCST007077
R3, R4	E	-	17:48889676	rs79349575-A	SUMO2P17	SUMO2 pseudogene 17	GCST004773
R3, R4	E	96.1	17:48862296	rs10278-C	CALCOCO2	calcium binding and coiled-coil domain 2	GCST007517
R3, R4	E	96.1	17:48862296	rs10278-C	CALCOCO2	calcium binding and coiled-coil domain 2	GCST007518
R3, R4	E	96.1	17:48770002	rs2032844-C	TTLL6	tubulin tyrosine ligase like 6	GCST007515
R3, R4	E	97	17:47808390	rs9911983-C	OSBPL7	oxysterol binding protein like 7	GCST006867
R3, R4	E	100.9	17:42390483	rs17405722-A	CAVIN1, STAT3	caveolae associated 1, signal transducer and activator of transcription 3	GCST006867
R3, R4	E	101.1	17:42570011	rs665268-G	MLX	MAX-like protein X	GCST007515
R3, R4	E	101.3	17:42811886	rs10512488-?	BECN1	beclin 1, autophagy related	GCST004125
R3, R4	E	106	17:63610240	rs17631783-T	TACO1	translational activator of cytochrome c oxidase I	GCST006867
R3, R4	E	107	17:67991933	rs9891146-T	C17orf58	chromosome 17 open reading frame 58	GCST007517
R3, R4	E	107	17:67991933	rs9891146-T	C17orf58	chromosome 17 open reading frame 58	GCST007515
#, congenic has unknown allele at the locus.
* segments shown in Additional file 2.
